# Supplementary material for: From genomes to genotypes: molecular epidemiological analysis of Chlamydia gallinacea reveals a high level of genetic diversity for this newly emerging chlamydial pathogen
Source: BMC Genomics. 2017 Dec 6;18:949. doi: 10.1186/s12864-017-4343-9 (PMC5717833; doi:10.1186/s12864-017-4343-9)
Supplement: Supplementary file 5 — Original data for MLST analysis of the C. gallinacea-positive samples. (XLSX 10 kb) [file 12864_2017_4343_MOESM5_ESM.xlsx]

## Sheet: Sheet1
Strain	Name	ST	gat	opp	hflX	gid	eno	hem	fum
A1403	Isolate aka Sh/ChA1403/Oral	157	44	37	38	45	36	29	30
A3254	Isolate aka Ha/ChA3254/Cloaca	158	44	40	38	45	36	29	29
A612	Isolate aka Gu/ChA612/Cloaca	159	44	36	40	46	37	31	29
A1082	Isolate aka Gu/ChA1082/Cloaca	160	44	38	40	45	38	29	29
A3141	Isolate aka Yu/ChA3141/Cloaca	161	44	36	40	46	39	29	29
A3109	Isolate aka Yu/ChA3109/Cloaca	162	44	39	40	45	36	29	28
Hen_4	Isolate aka J/Hen4/Cloaca	163	44	36	41	45	36	29	31
A325	Isolate aka Si/ChA325/Cloaca	164	44	36	38	45	36	29	32
A1048	Isolate aka Gu/ChA1048/Cloaca	165	44	38	38	45	36	29	28
Ch40-2	Isolate aka A/Ch40_2/Cloaca	166	44	37	38	45	36	29	28
A1059	Isolate aka Gu/ChA1059/cloaca	167	44	38	38	45	40	31	28
A3148	Isolate aka Yu/ChA3148/Cloaca	168	44	40	38	45	41	29	28
A3274	Isolate aka Ha/ChA3274/Cloaca	169	44	36	40	45	37	31	28
Hen_31	Isolate aka J/Hen31/Cloaca	163	44	36	41	45	36	29	31
Hen_12	Isolate aka J/Hen12/Cloaca	163	44	36	41	45	36	29	31
Ch40-1	Isolate aka A/Ch40_1/Oral	166	44	37	38	45	36	29	28
A1469	Isolate aka Sh/ChA1469/Cloacal	157	44	37	38	45	36	29	30
A3142	Isolate aka Yu/ChA3142/Cloaca	168	44	40	38	45	41	29	28
A3151	Isolate aka Yu/ChA3151/Cloaca	168	44	40	38	45	41	29	28
A2432	Isolate aka J/ChA2432/Cloaca	155	44	35	38	45	36	29	28
A2360	Isolate aka J/ChA2360/Oral	155	44	35	38	45	36	29	28
Ch29-1	Isolate aka A/Ch29_1/Oral	155	44	35	38	45	36	29	28
A1061	Isolate aka Gu/ChA1061/cloaca	167	44	38	38	45	40	31	28
JX-1	From wgs and MLST	155	44	35	38	45	36	29	28
08-1274/3	From pubslished genome	156	44	36	39	45	36	30	28
