# Supplementary material for: From genomes to genotypes: molecular epidemiological analysis of Chlamydia gallinacea reveals a high level of genetic diversity for this newly emerging chlamydial pathogen
Source: BMC Genomics. 2017 Dec 6;18:949. doi: 10.1186/s12864-017-4343-9 (PMC5717833; doi:10.1186/s12864-017-4343-9)
Supplement: Supplementary file 6 — Original data for T3SS of C. gallinacea, including the locus-tags, and their annotation/putative function, length and direction. (XLS 36 kb) [file 12864_2017_4343_MOESM6_ESM.xls]

## Sheet: T3SS
Locus_tag	Annotation/Putative function	Length (bp)	Direction
Chlamydia_gallinaceaGM000304	EscU/YscU/HrcU family type III secretion system export apparatus protein CDS	1083	reverse
Chlamydia_gallinaceaGM000306	Type III secretion inner membrane protein SctV CDS	2127	reverse
Chlamydia_gallinaceaGM000307	(CopN) Type III secreted protein SctW CDS	1200	reverse
Chlamydia_gallinaceaGM000308	Scc1 protein (Type III secretion chaperone) CDS	441	reverse
Chlamydia_gallinaceaGM000338	Type III secretion system protein CDS (FlhA flagelar biosynthesis)	1725	forward
Chlamydia_gallinaceaGM000354	Type III secretion system TIR chaperone CDS	501	forward
Chlamydia_gallinaceaGM000391	Type III secretion chaperone CDS	432	reverse
Chlamydia_gallinaceaGM000579	Hypothetical protein/Tarp homologue	2649	reverse
Chlamydia_gallinaceaGM000703	Type III secretion chaperone CDS	996	forward
Chlamydia_gallinaceaGM000712	Type III secretion protein SctC CDS	2718	forward
Chlamydia_gallinaceaGM000713	Type III secretion S/T Protein Kinase CDS	1503	forward
Chlamydia_gallinaceaGM000714	Type III secretion inner membrane protein (YscQ) CDS	1116	forward
Chlamydia_gallinaceaGM000715	Type III secretion protein CDS	843	forward
Chlamydia_gallinaceaGM000716	Type III secretion T3S chaperone CDS	519	forward
Chlamydia_gallinaceaGM000717	EscN/YscN/HrcN family type III secretion system ATPase CDS	1296	forward
Chlamydia_gallinaceaGM000718	Type III secretion protein CDS	675	forward
Chlamydia_gallinaceaGM000719	Type III secretion protein CDS	450	forward
Chlamydia_gallinaceaGM000721	Type III secretion protein CDS	252	forward
Chlamydia_gallinaceaGM000722	EscD/YscD/HrpQ family type III secretion system inner membrane ring protein CDS	2448	forward
Chlamydia_gallinaceaGM000723	Type III secretion chaperone CDS	399	forward
Chlamydia_gallinaceaGM000736	Effector from type III secretion system family protein CDS	2496	forward
Chlamydia_gallinaceaGM000737	Effector from type III secretion system family protein CDS	2628	reverse
Chlamydia_gallinaceaGM000738	T3SS effector protein CHLPN 76 kDa Homolog_1 (CT622)	1878	forward
Chlamydia_gallinaceaGM000739	T3SS effector protein CHLPN 76 kDa Homolog_2 (CT623)	1266	forward
Chlamydia_gallinaceaGM000808	Type III secretion system effector C (SseC) like family protein	1296	forward
Chlamydia_gallinaceaGM000811	CesD/SycD/LcrH family type III secretion system chaperone CDS	693	forward
Chlamydia_gallinaceaGM000823	Type III secretion inner membrane protein SctT CDS	873	forward
Chlamydia_gallinaceaGM000824	Type III secretion inner membrane protein (YscS) CDS	255	forward
Chlamydia_gallinaceaGM000825	Type III secretion inner membrane protein SctR	912	forward
Chlamydia_gallinaceaGM000826	Type III secretion translocase SctL CDS	690	forward
Chlamydia_gallinaceaGM000828	Type III secretion protein SctJ CDS	981	forward
Chlamydia_gallinaceaGM000850	Effector from type III secretion system family protein CDS	2256	reverse
Chlamydia_gallinaceaGM000851	Effector from type III secretion system family protein CDS	1167	reverse
Chlamydia_gallinaceaGM000856	Type III secretion protein ATPase CDS	1317	forward
Chlamydia_gallinaceaGM000858	Secretory of YscJ/FliF family Type III secretion system protein CDS	1026	forward
Chlamydia_gallinaceaGM000063	CesD/SycD/LcrH family type III secretion system chaperone CDS	522	forward
