# Supplementary material for: From genomes to genotypes: molecular epidemiological analysis of Chlamydia gallinacea reveals a high level of genetic diversity for this newly emerging chlamydial pathogen
Source: BMC Genomics. 2017 Dec 6;18:949. doi: 10.1186/s12864-017-4343-9 (PMC5717833; doi:10.1186/s12864-017-4343-9)
Supplement: Supplementary file 7 — List of the predicted transmembrane helices in the analyzed putative C. gallinacea inclusion (Inc) proteins from this study. (XLSX 10 kb) [file 12864_2017_4343_MOESM7_ESM.xlsx]

## Sheet: Sheet1
Locus tag	Protein length	Number of AA in TM domains		TM domains	Predicted gene
Chlamydia_gallinaceaGM000005_CDS	len=274	ExpAA=44.36	First60=24.03	PredHel=2	putative Inc
Chlamydia_gallinaceaGM000007_CDS	len=273	ExpAA=45.31	First60=24.47	PredHel=2	putative Inc
Chlamydia_gallinaceaGM000008_CDS	len=180	ExpAA=45.20	First60=30.47	PredHel=2	putative Inc
Chlamydia_gallinaceaGM000153_CDS	len=403	ExpAA=45.38	First60=23.65	PredHel=2	IncA
Chlamydia_gallinaceaGM000159_CDS	len=362	ExpAA=45.49	First60=29.74	PredHel=2	putative Inc
Chlamydia_gallinaceaGM000160_CDS	len=425	ExpAA=44.04	First60=30.09	PredHel=2	putative Inc
Chlamydia_gallinaceaGM000161_CDS	len=407	ExpAA=47.36	First60=41.75	PredHel=2	putative Inc
Chlamydia_gallinaceaGM000175_CDS	len=173	ExpAA=44.48	First60=16.75	PredHel=2	putative Inc
Chlamydia_gallinaceaGM000202_CDS	len=253	ExpAA=45.96	First60=9.42	PredHel=2	putative Inc
Chlamydia_gallinaceaGM000208_CDS	len=147	ExpAA=45.34	First60=18.91	PredHel=2	putative Inc
Chlamydia_gallinaceaGM000219_CDS	len=326	ExpAA=44.71	First60=19.43	PredHel=2	IncA
Chlamydia_gallinaceaGM000254_CDS	len=329	ExpAA=46.72	First60=23.01	PredHel=2	putative Inc
Chlamydia_gallinaceaGM000264_CDS	len=580	ExpAA=49.80	First60=23.73	PredHel=2	putative Inc
Chlamydia_gallinaceaGM000273_CDS	len=205	ExpAA=50.35	First60=0.00	PredHel=2	IncB
Chlamydia_gallinaceaGM000274_CDS	len=181	ExpAA=46.61	First60=0.05	PredHel=3	IncC
Chlamydia_gallinaceaGM000290_CDS	len=116	ExpAA=45.82	First60=6.98	PredHel=2	putative Inc
Chlamydia_gallinaceaGM000341_CDS	len=320	ExpAA=42.24	First60=29.91	PredHel=2	putative Inc
Chlamydia_gallinaceaGM000365_CDS	len=119	ExpAA=42.65	First60=22.12	PredHel=2	putative Inc
Chlamydia_gallinaceaGM000400_CDS	len=112	ExpAA=44.51	First60=20.47	PredHel=2	putative Inc
Chlamydia_gallinaceaGM000401_CDS	len=99	ExpAA=45.35	First60=24.08	PredHel=2	putative Inc
Chlamydia_gallinaceaGM000408_CDS	len=189	ExpAA=45.26	First60=9.34	PredHel=2	putative Inc
Chlamydia_gallinaceaGM000409_CDS	len=204	ExpAA=45.29	First60=21.16	PredHel=2	putative Inc
Chlamydia_gallinaceaGM000430_CDS	len=364	ExpAA=44.89	First60=26.92	PredHel=2	putative Inc
Chlamydia_gallinaceaGM000436_CDS	len=210	ExpAA=45.47	First60=25.29	PredHel=2	putative Inc
Chlamydia_gallinaceaGM000480_CDS	len=233	ExpAA=51.17	First60=4.90	PredHel=2	putative Inc
Chlamydia_gallinaceaGM000504_CDS	len=219	ExpAA=45.73	First60=26.97	PredHel=2	putative Inc
Chlamydia_gallinaceaGM000524_CDS	len=367	ExpAA=43.47	First60=21.89	PredHel=2	putative Inc
Chlamydia_gallinaceaGM000552_CDS	len=129	ExpAA=45.91	First60=9.83	PredHel=2	putative Inc
Chlamydia_gallinaceaGM000572_CDS	len=346	ExpAA=46.97	First60=35.58	PredHel=2	putative Inc
Chlamydia_gallinaceaGM000609_CDS	len=117	ExpAA=46.58	First60=20.89	PredHel=2	putative Inc
Chlamydia_gallinaceaGM000762_CDS	len=401	ExpAA=41.60	First60=39.58	PredHel=2	putative Inc
Chlamydia_gallinaceaGM000822_CDS	len=146	ExpAA=54.23	First60=6.79	PredHel=2	putative Inc
Chlamydia_gallinaceaGM000832_CDS	len=153	ExpAA=39.21	First60=0.00	PredHel=2	putative Inc
Chlamydia_gallinaceaGM000062_CDS	len=507	ExpAA=81.64	First60=0.02	PredHel=4	putative Inc
Chlamydia_gallinaceaGM000253_CDS	len=352	ExpAA=88.87	First60=23.73	PredHel=4	putative Inc
Chlamydia_gallinaceaGM000270_CDS	len=375	ExpAA=98.92	First60=3.89	PredHel=4	putative Inc 18
Chlamydia_gallinaceaGM000410_CDS	len=554	ExpAA=92.43	First60=26.31	PredHel=4	putative Inc
Chlamydia_gallinaceaGM000461_CDS	len=345	ExpAA=88.27	First60=29.61	PredHel=4	IncA
Chlamydia_gallinaceaGM000087_CDS	len=212	ExpAA=132.34	First60=42.00	PredHel=6	putative Inc
Chlamydia_gallinaceaGM000207_CDS	len=228	ExpAA=134.19	First60=40.46	PredHel=6	putative Inc
Chlamydia_gallinaceaGM000250_CDS	len=297	ExpAA=126.78	First60=23.36	PredHel=6	putative Inc
